# Supplementary material for: Position and orientation inference via on-board triangulation
Source: PLoS One. 2017 Jun 23;12(6):e0180089. doi: 10.1371/journal.pone.0180089 (PMC5482487; doi:10.1371/journal.pone.0180089)
Supplement: S1 File — (XLSX) [file pone.0180089.s001.xlsx]

## Sheet: Sheet1
beacon 1 angle	beacon 2 angle	beacon 3 angle		Object Position	Beacon 1 position	Beacon 2 position	Beacon 3 position
206.74	224.854	153.528		[-1,1]	[1,0]	[0,0]	[0, 1.5]
206.853	225.17	153.099
206.297	224.48	153.934
206.552	224.672	153.774
206.31	225.223	154.193
207.034	224.92	153.378
207.534	224.915	153.586
206.728	225.462	153.543
206.748	225.161	154.779
207.003	224.562	152.826
205.758	225.92	153.025
207.061	225.267	152.672
207.576	225.276	154.345
206.736	225.09	152.925
206.584	225.069	152.674
206.556	225.082	153.074
206.77	224.394	153.148
206.618	224.697	153.646
206.384	224.563	153.901
206.865	225.286	153.778
207.07	225.495	153.452
206.34	224.945	154.054
205.966	224.718	153.957
206.988	224.752	153.332
206.487	224.862	152.213
206.351	225.155	154.661
205.834	224.682	153.242
206.094	224.663	152.473
206.509	224.741	153.702
206.594	225.533	154.245
206.626	224.381	153.557
207.264	224.952	153.629
206.082	225.755	153.637
206.354	224.163	153.091
206.051	224.754	153.608
206.98	225.078	153.477
206.752	226.327	153.601
206.635	225.789	153.48
206.229	225.466	153.256
206.666	225.438	153.839
205.763	223.819	153.084
207.391	225.118	153.359
206.487	225.519	153.6
206.803	223.955	153.348
206.575	224.57	153.423
206.264	225.435	153.15
207.217	224.979	153.883
207.707	225.033	154.182
206.029	225.912	152.831
206.532	224.837	152.86
