# Supplementary material for: Position and orientation inference via on-board triangulation
Source: PLoS One. 2017 Jun 23;12(6):e0180089. doi: 10.1371/journal.pone.0180089 (PMC5482487; doi:10.1371/journal.pone.0180089)
Supplement: S2 File — (XLSX) [file pone.0180089.s002.xlsx]

## Sheet: Sheet1
beacon 1 angle	beacon 2 angle	beacon 3 angle		Object Position	Beacon 1 position	Beacon 2 position	Beacon 3 position
215.002	224.463	153.87		[-1,1]	[.4,0]	[0,0]	[0, 1.5]
216.028	224.121	153.361
215.664	224.695	153.815
215.665	224.924	153.156
215.876	225.425	153.67
215.418	225.46	152.982
215.61	225.698	153.34
215.116	225.972	153.311
215.758	224.598	153.579
215.771	225.002	153.598
216.14	224.298	153.538
214.542	225.014	154.4
216.008	224.997	153.266
215.802	225.528	153.442
216.345	224.592	152.436
215.164	224.9	153.249
215.114	225.669	152.627
215.292	224.515	153.198
215.205	225.239	152.914
215.127	225.051	153.977
214.61	225.9	152.996
215.862	225.525	154.096
215.279	225.012	153.354
215.235	225.136	153.614
215.362	225.066	154.772
215.534	225.355	153.204
215.274	224.827	153.717
215.137	224.074	153.462
215.319	225.14	153.477
215.902	225.45	152.772
214.775	225.251	153.588
215.068	225.619	153.451
215.599	225.137	153.812
216.3	224.869	152.57
216.044	224.536	154.057
215.243	225.746	153.032
214.981	225.478	152.753
215.878	225.219	153.363
215.367	226.029	153.248
215.443	224.531	153.028
215.246	225.855	153.24
215.193	224.776	153.792
214.88	225.314	152.769
215.472	224.087	153.703
215.884	224.656	153.594
215.619	225.58	153.499
216.057	224.942	153.111
215.519	224.9	153.876
215.51	224.579	153.358
216.132	224.793	153.106
