# Supplementary material for: Position and orientation inference via on-board triangulation
Source: PLoS One. 2017 Jun 23;12(6):e0180089. doi: 10.1371/journal.pone.0180089 (PMC5482487; doi:10.1371/journal.pone.0180089)
Supplement: S3 File — (XLSX) [file pone.0180089.s003.xlsx]

## Sheet: Sheet1
beacon 1 angle	beacon 2 angle	beacon 3 angle		Object Position	Beacon 1 position	Beacon 2 position	Beacon 3 position
203.171	105.487	160.192		[-.7425, .7425]	[1,0]	[-.95,0]	[0,1]
202.5	105.236	160.745
202.254	105.526	161.178
202.89	105.268	161.022
203.629	105.394	160.637
202.361	105.128	161.173
203.022	105.999	161.205
203.267	106	161.632
203.367	105.83	160.848
202.458	105.365	161.033
202.523	105.851	161.031
203.129	105.768	160.882
203.068	105.613	161.335
203.034	104.297	160.627
203.177	106.097	161.56
202.608	105.998	160.989
202.975	105.629	160.856
203.149	105.736	160.534
202.556	106.1	160.76
203.786	105.155	160.573
203.789	106.321	160.355
203.182	106.288	161.536
202.436	106.426	161.201
203.192	105.504	160.387
203.126	105.489	162.025
203.174	105.53	160.863
202.772	106.653	161.188
203.116	106.179	160.853
203.03	105.339	160.562
203.881	106.001	160.913
203.931	105.629	161.015
202.369	105.855	160.146
202.585	106.092	161.045
202.643	105.418	160.998
203.189	104.761	160.267
202.192	105.581	160.009
203.43	105.114	160.317
203.974	106.698	160.46
203.06	106.599	160.6
203.938	106.027	160.898
202.902	106.464	161.225
202.762	105.813	160.431
203.153	106.383	161.136
202.699	105.791	160.521
204.088	104.72	160.54
203.465	105.207	160.879
203.406	106.246	160.406
202.994	105.381	160.813
203.264	105.308	161.27
203.292	105.381	161.008
