# Supplementary material for: Position and orientation inference via on-board triangulation
Source: PLoS One. 2017 Jun 23;12(6):e0180089. doi: 10.1371/journal.pone.0180089 (PMC5482487; doi:10.1371/journal.pone.0180089)
Supplement: S4 File — (XLSX) [file pone.0180089.s004.xlsx]

## Sheet: Sheet1
beacon 1 angle	beacon 2 angle	beacon 3 angle		Object Position	Beacon 1 position	Beacon 2 position	Beacon 3 position
217.498	225.078	206.593		[-3, 3]	[1,0]	[0,0]	[0,1.5]
217.569	224.112	206.73
216.341	224.678	206.694
217.316	224.582	206.842
217.599	224.572	206.069
216.864	225.313	206.566
216.462	225.058	206.669
216.648	224.44	206.783
216.878	224.819	206.249
216.62	224.566	206.045
217.503	224.879	205.701
216.626	225.53	206.296
217.759	224.61	206.189
216.353	225.582	206.275
217.079	224.176	206.279
217.2	224.36	206.59
217.144	225.889	206.886
217.343	224.823	206.276
216.898	224.553	207.126
217.258	225.481	207.195
216.816	224.711	206.828
217.446	225.429	207.038
217.623	225.148	207.167
216.864	225.395	205.863
217.641	224.113	206.668
216.697	224.421	206.733
217.036	225.706	206.633
217.159	225.122	207.299
217.435	225.005	206.627
217.76	224.88	206.994
216.431	224.619	206.996
217.194	225.529	206.248
217.379	225.086	206.541
217.714	225.719	205.44
217.048	224.575	206.415
216.553	225.812	207.186
217.148	225.352	206.794
217.212	225.126	206.476
217.124	224.845	206.368
216.735	224.956	206.569
218.136	224.388	206.029
216.993	224.975	206.2
217.033	225.376	205.988
216.666	224.356	206.607
216.952	225.341	206.022
217.019	224.928	207.261
217.023	224.731	206.451
216.602	225.72	206.31
216.066	224.899	207.137
217.202	225.082	207.458
